# Supplementary material for: Gut-Associated Lymphatic Tissue in Food-Restricted Rats: Influence of Refeeding and Probiotic Supplementation
Source: Microorganisms. 2023 May 26;11(6):1411. doi: 10.3390/microorganisms11061411 (PMC10304055; doi:10.3390/microorganisms11061411)
Supplement: Supplementary file 1 [file microorganisms-11-01411-s001.zip]

Archive with 1 entries (1 files):
- microorganisms-2329512-supplementary.pdf
